# Supplementary material for: Effect of Phytoplasma Associated with Sesame Phyllody on Ultrastructural Modification, Physio-Biochemical Traits, Productivity and Oil Quality
Source: Plants (Basel). 2022 Feb 10;11(4):477. doi: 10.3390/plants11040477 (PMC8879811; doi:10.3390/plants11040477)
Supplement: Supplementary file 1 [file plants-11-00477-s001.zip]

Archive with 1 entries (1 files):
- plants-1587000-supplementary.pdf
